# Supplementary material for: Dried blood spot sample extraction for metabolomics and proteomics profiling for clinical trials: a descriptive exploratory study
Source: Sci Rep. 2026 Apr 13;16:12196. doi: 10.1038/s41598-026-46874-3 (PMC13076783; doi:10.1038/s41598-026-46874-3)
Supplement: Supplementary file 1 — Supplementary Material 1 [file 41598_2026_46874_MOESM1_ESM.xlsx]

## Sheet: Blad1
Sample Name	lipo_results\nTPTG [mg/dL]	lipo_results\nTPCH [mg/dL]	lipo_results\nLDCH [mg/dL]	lipo_results\nHDCH [mg/dL]	lipo_results\nTPA1 [mg/dL]	lipo_results\nTPA2 [mg/dL]	lipo_results\nTPAB [mg/dL]	lipo_results\nLDHD [-/-]	lipo_results\nABA1 [-/-]	lipo_results\nTBPN [nmol/L]	lipo_results\nVLPN [nmol/L]	lipo_results\nIDPN [nmol/L]	lipo_results\nLDPN [nmol/L]	lipo_results\nL1PN [nmol/L]	lipo_results\nL2PN [nmol/L]	lipo_results\nL3PN [nmol/L]	lipo_results\nL4PN [nmol/L]	lipo_results\nL5PN [nmol/L]	lipo_results\nL6PN [nmol/L]	lipo_results\nVLTG [mg/dL]	lipo_results\nIDTG [mg/dL]	lipo_results\nLDTG [mg/dL]	lipo_results\nHDTG [mg/dL]	lipo_results\nVLCH [mg/dL]	lipo_results\nIDCH [mg/dL]	lipo_results\nVLFC [mg/dL]	lipo_results\nIDFC [mg/dL]	lipo_results\nLDFC [mg/dL]	lipo_results\nHDFC [mg/dL]	lipo_results\nVLPL [mg/dL]	lipo_results\nIDPL [mg/dL]	lipo_results\nLDPL [mg/dL]	lipo_results\nHDPL [mg/dL]	lipo_results\nHDA1 [mg/dL]	lipo_results\nHDA2 [mg/dL]	lipo_results\nVLAB [mg/dL]	lipo_results\nIDAB [mg/dL]	lipo_results\nLDAB [mg/dL]	lipo_results\nV1TG [mg/dL]	lipo_results\nV2TG [mg/dL]	lipo_results\nV3TG [mg/dL]	lipo_results\nV4TG [mg/dL]	lipo_results\nV5TG [mg/dL]	lipo_results\nV1CH [mg/dL]	lipo_results\nV2CH [mg/dL]	lipo_results\nV3CH [mg/dL]	lipo_results\nV4CH [mg/dL]	lipo_results\nV5CH [mg/dL]	lipo_results\nV1FC [mg/dL]
56	34.87	22.99	24.75	8.18	35.8	0.26	31.87	3.03	0.89	579.42	72.68	0	513.86	186.76	330.29	165.72	0	0	50.21	12.05	0	6.65	5.53	0	0	1.44	0	8.44	0	3.8	0	20.92	12.57	33.8	3.14	4	0	28.26	8.09	0	0.43	3.11	2.23	0	0	0	0	1.52	0
57	39.45	10.47	9.09	6.68	33.15	0	25.75	1.36	0.78	468.2	82.72	0	387.53	152.79	251.11	113.44	0	0	17.96	6.92	0	6.48	5.38	0	0	2.78	0	5.4	1.49	5.46	0	15.11	15.17	33.09	1.5	4.55	0	21.31	5.13	0	0	2.62	3.4	0.47	0	0	0	2.58	0
58	31.97	24.1	28.56	8.16	34.93	0.41	33.06	3.5	0.95	601.09	67.91	0	540.7	195.34	356.72	183.27	0	0	50.24	12.64	0	6.76	5.62	0	0	0.84	0	8.94	0	3.1	0	22.25	11.4	32.52	3.31	3.73	0	29.74	8.92	0	0.56	3.11	1.83	0	0	0	0	1.2	0
59	32.25	25.91	29.78	8.54	35.98	0.92	33.64	3.49	0.93	611.59	68.76	0	554.35	193.71	356.17	186.88	0	0	55.8	13.51	0	6.78	5.54	0	0	0.92	0	9.37	0	3.25	0	22.84	11.46	33.78	3.75	3.78	0	30.49	8.52	0	1.08	3.43	1.76	0	0	0	0	1.11	0
60	30.5	30.07	34.1	8.75	35.5	0.69	35.15	3.9	0.99	639.11	65.1	0	595.45	211.21	378.75	202.13	0	0	62.06	13.66	0	6.83	5.45	0	0	0.47	0	9.93	0	2.65	0	24.45	10.38	31.57	3.66	3.58	0	32.75	8.88	0	0.73	3.44	1.4	0	0	0	0	0.85	0
61	30.21	32.46	36.75	8.83	36	1.03	36.56	4.16	1.02	664.72	64.27	0	621.59	212.02	387.64	209.88	0	0	71.85	14.53	0	6.89	5.41	0	0	0.37	0	10.61	0	2.56	0	25.59	9.92	31.65	3.99	3.53	0	34.19	8.98	0	0.96	3.55	1.3	0	0	0	0	0.75	0
62	35.13	18.55	20.29	7.36	33.81	0	29.88	2.76	0.88	543.23	74.23	0	482.5	176.95	310.1	150.84	0	0	39.8	10.19	0	6.47	5.34	0	0	1.69	0	7.43	0	4.23	0	19.28	12.49	32.71	2.66	4.08	0	26.54	7.37	0	0	2.87	2.53	0	0	0	0	1.82	0
63	39.56	12.11	10.84	6.89	33.91	0	26.81	1.57	0.79	487.41	82.43	0	406.61	158.09	261.56	119.97	0	0	19.87	7.34	0	6.79	5.67	0	0	2.62	0	5.62	1.22	5.21	0	15.87	15.3	33.52	1.79	4.53	0	22.36	5.47	0	0	2.65	3.31	0.34	0	0	0	2.49	0
64	34.47	31.54	37.33	7.53	34.27	0.99	36.62	4.95	1.07	665.93	68	0	619.9	212.07	402.16	217.28	0	0	67.38	19.13	0	7.04	5.7	0	0	0.38	0	10.15	0	2.98	0	25.29	8.4	29.72	3.97	3.74	0	34.09	12.04	0	1.28	3.83	1.1	0	0	0	0	0.6	0
65	36.14	19.82	19.72	7.62	34.72	0	29.56	2.59	0.85	537.55	75.93	0	474.25	181.53	309.81	150.04	0	0	31.46	9.67	0	6.72	5.54	0	0	1.82	0	7.38	0	4.36	0	19.14	13.72	33.48	2.63	4.18	0	26.08	6.56	0	0.06	2.93	2.61	0	0	0	0	1.89	0
66	31.64	27.11	31.96	8.06	35.29	0.66	34.11	3.97	0.97	620.16	68.12	0	569.76	204.98	373.76	198.43	0	0	46.73	13.57	0	7.17	5.69	0	0	0.67	0	9.56	0	3.08	0	23.77	10.86	32.11	3.63	3.75	0	31.34	8.62	0	1.03	3.54	1.49	0	0	0	0	0.95	0
67	32.26	30.11	33.56	8.73	36.96	1.12	35.94	3.84	0.97	653.57	67.49	0	593.03	203.19	368.46	192.97	0	0	65.96	13.67	0	7.3	5.82	0	0	0.85	0	10.15	0	3.14	0	24.36	11.63	34.11	4.13	3.71	0	32.62	9.35	0	0.97	3.34	1.64	0	0	0	0	1.05	0
68	27.18	37.7	44.89	8.81	35.83	1.57	38.96	5.1	1.09	708.42	58.13	0	682.58	236.64	445.57	242.17	0	0	79.5	16.77	0	7.15	5.76	0	0	0	0	11.43	0	1.62	0	28.34	7.63	29.94	4.5	3.2	0	37.54	10.56	0	1.28	3.95	0.53	0	0	0	0	0.13	0
69	26.27	44.39	52.38	9.51	37.7	3.19	42.48	5.51	1.13	772.42	54.35	0	737.22	246.97	484.38	265.66	0	0	106.47	21.68	0	6.98	5.91	0	0	0	0	12.31	0	1.17	0	30.87	6.33	30.03	6.14	2.99	0	40.54	14.66	0	1.67	4.33	0	0	0	0	0	0	0
[truncated: 63 more columns]
